# Supplementary material for: Enhanced IFNα Signaling Promotes Ligand-Independent Activation of ERα to Promote Aromatase Inhibitor Resistance in Breast Cancer
Source: Cancers (Basel). 2021 Oct 13;13(20):5130. doi: 10.3390/cancers13205130 (PMC8534010; doi:10.3390/cancers13205130)
Supplement: Supplementary file 1 [file cancers-13-05130-s001.zip]

Archive with 110 entries (104 files):
- cancers-1384109-supplementary/
- cancers-1384109-supplementary/cancers-1384109-0-supplementary.pdf
- cancers-1384109-supplementary/cancers-1384109-western blot/
- cancers-1384109-supplementary/cancers-1384109-western blot/ER paper WBs/
- cancers-1384109-supplementary/cancers-1384109-western blot/ER paper WBs/WB.pdf
- cancers-1384109-supplementary/cancers-1384109-western blot/ER paper WBs/WB0001.pdf
- cancers-1384109-supplementary/cancers-1384109-western blot/ER paper WBs/WB0002.pdf
- cancers-1384109-supplementary/cancers-1384109-western blot/ER paper WBs/WB0003.pdf
- cancers-1384109-supplementary/cancers-1384109-western blot/ER paper WBs/WB0004.pdf
- cancers-1384109-supplementary/cancers-1384109-western blot/ER paper WBs/WB0005.pdf
- cancers-1384109-supplementary/cancers-1384109-western blot/ER paper WBs/WB0006.pdf
- cancers-1384109-supplementary/cancers-1384109-western blot/ER paper WBs/WB0007.pdf
- cancers-1384109-supplementary/cancers-1384109-western blot/ER paper WBs/WB0008.pdf
- cancers-1384109-supplementary/cancers-1384109-western blot/ER paper WBs/WB0009.pdf
- cancers-1384109-supplementary/cancers-1384109-western blot/ER paper WBs/WB0010.pdf
- cancers-1384109-supplementary/cancers-1384109-western blot/ER paper WBs/WB0011.pdf
- cancers-1384109-supplementary/cancers-1384109-western blot/ER paper WBs/WB0012.pdf
- cancers-1384109-supplementary/cancers-1384109-western blot/ER paper WBs/WB0013.pdf
- cancers-1384109-supplementary/cancers-1384109-western blot/ER paper WBs/WB0014.pdf
- cancers-1384109-supplementary/cancers-1384109-western blot/ER paper WBs/WB0015.pdf
- cancers-1384109-supplementary/cancers-1384109-western blot/ER paper WBs/Western Scans - Lab Notebook 3 IN BINDER/
- cancers-1384109-supplementary/cancers-1384109-western blot/ER paper WBs/Western Scans - Lab Notebook 3 IN BINDER/WB.pdf
- cancers-1384109-supplementary/cancers-1384109-western blot/ER paper WBs/Western Scans - Lab Notebook 3 IN BINDER/WB0001.pdf
- cancers-1384109-supplementary/cancers-1384109-western blot/ER paper WBs/Western Scans - Lab Notebook 3 IN BINDER/WB0002.pdf
- cancers-1384109-supplementary/cancers-1384109-western blot/ER paper WBs/Western Scans - Lab Notebook 3 IN BINDER/WB0003.pdf
- cancers-1384109-supplementary/cancers-1384109-western blot/ER paper WBs/Western Scans - Lab Notebook 3 IN BINDER/WB0004.pdf
- cancers-1384109-supplementary/cancers-1384109-western blot/ER paper WBs/Western Scans - Lab Notebook 3 IN BINDER/WB0005.pdf
- cancers-1384109-supplementary/cancers-1384109-western blot/ER paper WBs/Western Scans - Lab Notebook 3 IN BINDER/WB0006.pdf
- cancers-1384109-supplementary/cancers-1384109-western blot/ER paper WBs/Western Scans - Lab Notebook 3 IN BINDER/WB0007.pdf
- cancers-1384109-supplementary/cancers-1384109-western blot/ER paper WBs/Western Scans - Lab Notebook 3 IN BINDER/WB0008.pdf
- cancers-1384109-supplementary/cancers-1384109-western blot/ER paper WBs/Western Scans - Lab Notebook 3 IN BINDER/WB0009.pdf
- cancers-1384109-supplementary/cancers-1384109-western blot/ER paper WBs/Western Scans - Lab Notebook 3 IN BINDER/WB0010.pdf
- cancers-1384109-supplementary/cancers-1384109-western blot/ER paper WBs/Western Scans - Lab Notebook 3 IN BINDER/WB0011.pdf
- cancers-1384109-supplementary/cancers-1384109-western blot/ER paper WBs/Western Scans - Lab Notebook 3 IN BINDER/WB0012.pdf
- cancers-1384109-supplementary/cancers-1384109-western blot/ER paper WBs/Western Scans - Lab Notebook 3 IN BINDER/WB0013.pdf
- cancers-1384109-supplementary/cancers-1384109-western blot/ER paper WBs/Western Scans - Lab Notebook 3 IN BINDER/WB0014.pdf
- cancers-1384109-supplementary/cancers-1384109-western blot/ER paper WBs/Western Scans - Lab Notebook 3 IN BINDER/WB0015.pdf
- cancers-1384109-supplementary/cancers-1384109-western blot/ER paper WBs/Western Scans - Lab Notebook 3 IN BINDER/WB0016.pdf
- cancers-1384109-supplementary/cancers-1384109-western blot/ER paper WBs/Western Scans - Lab Notebook 3 IN BINDER/WB0017.pdf
- cancers-1384109-supplementary/cancers-1384109-western blot/ER paper WBs/Western Scans - Lab Notebook 3 IN BINDER/WB0018.pdf
- cancers-1384109-supplementary/cancers-1384109-western blot/ER paper WBs/Western Scans - Lab Notebook 3 IN BINDER/WB0019.pdf
- cancers-1384109-supplementary/cancers-1384109-western blot/ER paper WBs/Western Scans - Lab Notebook 3 IN BINDER/WB0020.pdf
- cancers-1384109-supplementary/cancers-1384109-western blot/ER paper WBs/Western Scans - Lab Notebook 3 IN BINDER/WB0021.pdf
- cancers-1384109-supplementary/cancers-1384109-western blot/ER paper WBs/Western Scans - Lab Notebook 3 IN BINDER/WB0022.pdf
- cancers-1384109-supplementary/cancers-1384109-western blot/ER paper WBs/Western Scans - Lab Notebook 3 IN BINDER/WB0023.pdf
- cancers-1384109-supplementary/cancers-1384109-western blot/ER paper WBs/Western Scans - Lab Notebook 3 IN BINDER/WB0024.pdf
- cancers-1384109-supplementary/cancers-1384109-western blot/ER paper WBs/Western Scans - Lab Notebook 3 IN BINDER/WB0025.pdf
- cancers-1384109-supplementary/cancers-1384109-western blot/ER paper WBs/Western Scans - Lab Notebook 3 IN BINDER/WB0026.pdf
- cancers-1384109-supplementary/cancers-1384109-western blot/ER paper WBs/Western Scans - Lab Notebook 3 IN BINDER/WB0027.pdf
- cancers-1384109-supplementary/cancers-1384109-western blot/ER paper WBs/Western Scans - Lab Notebook 3 IN BINDER/WB0028.pdf
- cancers-1384109-supplementary/cancers-1384109-western blot/ER paper WBs/Western Scans - Lab Notebook 3 IN BINDER/WB0029.pdf
- cancers-1384109-supplementary/cancers-1384109-western blot/ER paper WBs/Western Scans - Lab Notebook 3 IN BINDER/WB0030.pdf
- cancers-1384109-supplementary/cancers-1384109-western blot/ER paper WBs/Western Scans - Lab Notebook 3 IN BINDER/WB0031.pdf
- cancers-1384109-supplementary/cancers-1384109-western blot/ER paper WBs/Western Scans - Lab Notebook 3 IN BINDER/WB0032.pdf
- cancers-1384109-supplementary/cancers-1384109-western blot/ER paper WBs/Western Scans - Lab Notebook 3 IN BINDER/WB0033.pdf
- cancers-1384109-supplementary/cancers-1384109-western blot/ER paper WBs/Western Scans - Lab Notebook 3 IN BINDER/WB0034.pdf
- cancers-1384109-supplementary/cancers-1384109-western blot/ER paper WBs/Western Scans - Lab Notebook 4/
- cancers-1384109-supplementary/cancers-1384109-western blot/ER paper WBs/Western Scans - Lab Notebook 4/WB.pdf
- cancers-1384109-supplementary/cancers-1384109-western blot/ER paper WBs/Western Scans - Lab Notebook 4/WB0001.pdf
- cancers-1384109-supplementary/cancers-1384109-western blot/ER paper WBs/Western Scans - Lab Notebook 4/WB0002.pdf
- cancers-1384109-supplementary/cancers-1384109-western blot/ER paper WBs/Western Scans - Lab Notebook 4/WB0003.pdf
- cancers-1384109-supplementary/cancers-1384109-western blot/ER paper WBs/Western Scans - Lab Notebook 4/WB0004.pdf
- cancers-1384109-supplementary/cancers-1384109-western blot/ER paper WBs/Western Scans - Lab Notebook 4/WB0005.pdf
- cancers-1384109-supplementary/cancers-1384109-western blot/ER paper WBs/Western Scans - Lab Notebook 4/WB0006.pdf
- cancers-1384109-supplementary/cancers-1384109-western blot/ER paper WBs/Western Scans - Lab Notebook 4/WB0007.pdf
- cancers-1384109-supplementary/cancers-1384109-western blot/ER paper WBs/Western Scans - Lab Notebook 4/WB0008.pdf
- cancers-1384109-supplementary/cancers-1384109-western blot/ER paper WBs/Western Scans - Lab Notebook 4/WB0009.pdf
- cancers-1384109-supplementary/cancers-1384109-western blot/ER paper WBs/Western Scans - Lab Notebook 4/WB0010.pdf
- cancers-1384109-supplementary/cancers-1384109-western blot/ER paper WBs/Western Scans - Lab Notebook 4/WB0011.pdf
- cancers-1384109-supplementary/cancers-1384109-western blot/ER paper WBs/Western Scans - Lab Notebook 4/WB0012.pdf
- cancers-1384109-supplementary/cancers-1384109-western blot/ER paper WBs/Western Scans - Lab Notebook 4/WB0013.pdf
- cancers-1384109-supplementary/cancers-1384109-western blot/ER paper WBs/Western Scans - Lab Notebook 4/WB0014.pdf
- cancers-1384109-supplementary/cancers-1384109-western blot/ER paper WBs/Western Scans - Lab Notebook 4/WB0015.pdf
- cancers-1384109-supplementary/cancers-1384109-western blot/ER paper WBs/Western Scans - Lab Notebook 4/WB0016.pdf
- cancers-1384109-supplementary/cancers-1384109-western blot/ER paper WBs/Western Scans - Lab Notebook 4/WB0017.pdf
- cancers-1384109-supplementary/cancers-1384109-western blot/ER paper WBs/Western Scans - Lab Notebook 4/WB0018.pdf
- cancers-1384109-supplementary/cancers-1384109-western blot/ER paper WBs/Western Scans - Lab Notebook 4/WB0019.pdf
- cancers-1384109-supplementary/cancers-1384109-western blot/ER paper WBs/Western Scans - Lab Notebook 4/WB0020.pdf
- cancers-1384109-supplementary/cancers-1384109-western blot/ER paper WBs/Western Scans - Lab Notebook 4/WB0021.pdf
- cancers-1384109-supplementary/cancers-1384109-western blot/ER paper WBs/Western Scans - Lab Notebook 4/WB0022.pdf
- cancers-1384109-supplementary/cancers-1384109-western blot/ER paper WBs/Western Scans - Lab Notebook 4/WB0023.pdf
- cancers-1384109-supplementary/cancers-1384109-western blot/ER paper WBs/Western Scans - Lab Notebook 4/WB0024.pdf
- cancers-1384109-supplementary/cancers-1384109-western blot/ER paper WBs/Western Scans - Lab Notebook 4/WB0025.pdf
- cancers-1384109-supplementary/cancers-1384109-western blot/ER paper WBs/Western Scans - Lab Notebook 4/WB0026.pdf
- cancers-1384109-supplementary/cancers-1384109-western blot/ER paper WBs/Western Scans - Lab Notebook 4/WB0027.pdf
- cancers-1384109-supplementary/cancers-1384109-western blot/ER paper WBs/Western Scans - Lab Notebook 4/WB0028.pdf
- cancers-1384109-supplementary/cancers-1384109-western blot/ER paper WBs/Western Scans - Lab Notebook 4/WB0029.pdf
- cancers-1384109-supplementary/cancers-1384109-western blot/ER paper WBs/Western Scans - Lab Notebook 4/WB0030.pdf
- cancers-1384109-supplementary/cancers-1384109-western blot/ER paper WBs/Western Scans - Lab Notebook 4/WB0031.pdf
- cancers-1384109-supplementary/cancers-1384109-western blot/ER paper WBs/Western Scans - Lab Notebook 4/WB0032.pdf
- cancers-1384109-supplementary/cancers-1384109-western blot/ER paper WBs/Western Scans - Lab Notebook 4/WB0033.pdf
- cancers-1384109-supplementary/cancers-1384109-western blot/ER paper WBs/Western Scans - Lab Notebook 4/WB0034.pdf
- cancers-1384109-supplementary/cancers-1384109-western blot/ER paper WBs/Western Scans - Lab Notebook 4/WB0035.pdf
- cancers-1384109-supplementary/cancers-1384109-western blot/ER paper WBs/Western Scans - Lab Notebook 4/WB0036.pdf
- cancers-1384109-supplementary/cancers-1384109-western blot/ER paper WBs/Western Scans - Lab Notebook 4/WB0037.pdf
- cancers-1384109-supplementary/cancers-1384109-western blot/ER paper WBs/Western Scans - Lab Notebook 4/WB0038.pdf
- cancers-1384109-supplementary/cancers-1384109-western blot/ER paper WBs/Western Scans - Lab Notebook 4/WB0039.pdf
- cancers-1384109-supplementary/cancers-1384109-western blot/ER paper WBs/Western Scans - Lab Notebook 4/WB0040.pdf
- cancers-1384109-supplementary/cancers-1384109-western blot/ER paper WBs/Western Scans - Lab Notebook 4/WB0041.pdf
- cancers-1384109-supplementary/cancers-1384109-western blot/ER paper WBs/Western Scans - Lab Notebook 4/WBs for ER Paper/
- cancers-1384109-supplementary/cancers-1384109-western blot/ER paper WBs/Western Scans - Lab Notebook 4/WBs for ER Paper/WB.pdf
- cancers-1384109-supplementary/cancers-1384109-western blot/ER paper WBs/Western Scans - Lab Notebook 4/WBs for ER Paper/WB0001.pdf
- cancers-1384109-supplementary/cancers-1384109-western blot/ER paper WBs/Western Scans - Lab Notebook 4/WBs for ER Paper/WB0002.pdf
- cancers-1384109-supplementary/cancers-1384109-western blot/ER paper WBs/Western Scans - Lab Notebook 4/WBs for ER Paper/WB0003.pdf
- cancers-1384109-supplementary/cancers-1384109-western blot/ER paper WBs/Western Scans - Lab Notebook 4/WBs for ER Paper/WB0004.pdf
- cancers-1384109-supplementary/cancers-1384109-western blot/ER paper WBs/Western Scans - Lab Notebook 4/WBs for ER Paper/WB0005.pdf
- cancers-1384109-supplementary/cancers-1384109-western blot/ER paper WBs/Western Scans - Lab Notebook 4/WBs for ER Paper/WB0006.pdf
- cancers-1384109-supplementary/cancers-1384109-western blot/ER paper WBs/Western Scans - Lab Notebook 4/WBs for ER Paper/WB0007.pdf
- cancers-1384109-supplementary/cancers-1384109-western blot/ER paper WBs/Western Scans - Lab Notebook 4/WBs for ER Paper/WB0008.pdf
- cancers-1384109-supplementary/cancers-1384109-western blot/ER paper WBs/Western Scans - Lab Notebook 4/WBs for ER Paper/WB0009.pdf
